# Supplementary material for: Neuroendocrine Response and State Anxiety Due to Psychosocial Stress Decrease after a Training with Subject’s Own (but Not Another) Virtual Body: An RCT Study
Source: Int J Environ Res Public Health. 2022 May 23;19(10):6340. doi: 10.3390/ijerph19106340 (PMC9140346; doi:10.3390/ijerph19106340)
Supplement: Supplementary file 1 [file ijerph-19-06340-s001.zip]

Archive with 1 entries (1 files):
- ijerph-1692398-supplementary.pdf
